# Supplementary material for: The Digital Brain Bank, an open access platform for post-mortem imaging datasets
Source: eLife. 2022 Mar 17;11:e73153. doi: 10.7554/eLife.73153 (PMC9042233; doi:10.7554/eLife.73153)
Supplement: Supplementary file 1. [file elife-73153-supp1.zip]

Archive with 9 entries (8 files):
- CorpusCallosumAnalysis/
- CorpusCallosumAnalysis/Config.txt
- CorpusCallosumAnalysis/Radial.csv
- CorpusCallosumAnalysis/FA.csv
- CorpusCallosumAnalysis/Contrast.csv
- CorpusCallosumAnalysis/README.txt
- CorpusCallosumAnalysis/Axial.csv
- CorpusCallosumAnalysis/MD.csv
- CorpusCallosumAnalysis/Design.csv
