# Supplementary material for: The Digital Brain Bank, an open access platform for post-mortem imaging datasets
Source: eLife. 2022 Mar 17;11:e73153. doi: 10.7554/eLife.73153 (PMC9042233; doi:10.7554/eLife.73153)
Supplement: Supplementary file 1. [file elife-73153-supp1.zip › CorpusCallosumAnalysis/Config.txt]

# Configuration file for PALM.
# Version alpha111, running in MATLAB 9.3.0.713579 (R2017b).

-i FA.csv
-i MD.csv
-i Axial.csv
-i Radial.csv
-d Design.csv
-t Contrast.csv
-twotail
-o Results
