# Supplementary material for: The Digital Brain Bank, an open access platform for post-mortem imaging datasets
Source: eLife. 2022 Mar 17;11:e73153. doi: 10.7554/eLife.73153 (PMC9042233; doi:10.7554/eLife.73153)
Supplement: Supplementary file 1. [file elife-73153-supp1.zip › CorpusCallosumAnalysis/Contrast.csv]

0.000000000000000000e+00	1.000000000000000000e+00
