# Supplementary material for: The Digital Brain Bank, an open access platform for post-mortem imaging datasets
Source: eLife. 2022 Mar 17;11:e73153. doi: 10.7554/eLife.73153 (PMC9042233; doi:10.7554/eLife.73153)
Supplement: Supplementary file 1. [file elife-73153-supp1.zip › CorpusCallosumAnalysis/README.txt]

Data used to perform the ALS vs Control corpus callosum analysis in Figure 3c

Files are as follows:

Axial.csv	- Axial diffusivity values for the ALS and Control brains over the Body (Sensory), Body (Motor), Body (Pre/Supp-Motor) and Genu (Pre-Frontal) regions, normalised by the Splenium (Par/Temp/Occ) value.
FA.csv 		- Fractional Anisotropy values for the ALS and Control brains over the Body (Sensory), Body (Motor), Body (Pre/Supp-Motor) and Genu (Pre-Frontal) regions, normalised by the Splenium (Par/Temp/Occ) value.
MD.csv		- Mean Diffusivity values for the ALS and Control brains over the Body (Sensory), Body (Motor), Body (Pre/Supp-Motor) and Genu (Pre-Frontal) regions, normalised by the Splenium (Par/Temp/Occ) value.
Radial.csv	- Radial Diffusivity values for the ALS and Control brains over the Body (Sensory), Body (Motor), Body (Pre/Supp-Motor) and Genu (Pre-Frontal) regions, normalised by the Splenium (Par/Temp/Occ) value.

Contrast.csv	- Contrast matrix
Design.csv 	- Design matrix (12 ALS estimates and 3 Control estimates)

Config.txt	- Palm configuration file
